# Supplementary material for: Contrasting Nitrogen Fertilisation Rates Alter Mycorrhizal Contribution to Barley Nutrition in a Field Trial
Source: Front Plant Sci. 2019 Oct 30;10:1312. doi: 10.3389/fpls.2019.01312 (PMC6831614; doi:10.3389/fpls.2019.01312)
Supplement: Supplementary file 2 [file Table_1.xlsx]

## Sheet: aboveground DWs
Nitrogen Source	Mycorrhizal access	Barley Variety	Plot number	Aboveground dry weight (g)
Nitrate	Access	Maris Otter	14	6.47
Ammonium	Access	Maris Otter	14	6.65
Nitrate	Access	Meridian	16	5.6
Ammonium	Access	Meridian	16	5.51
Ammonium	Access	Maris Otter	25	7.2
Nitrate	Access	Maris Otter	25	6.26
Ammonium	Access	Meridian	27	7.13
Nitrate	Access	Meridian	27	6.79
Nitrate	Access	Maris Otter	43	6.57
Ammonium	Access	Maris Otter	43	6.59
Ammonium	Access	Meridian	48	5.66
Nitrate	Access	Meridian	48	7.01
Nitrate	Access	Maris Otter	55	6.38
Ammonium	Access	Maris Otter	55	6.49
Ammonium	Access	Meridian	60	7.73
Nitrate	Access	Meridian	60	5.75
Nitrate	Access	Meridian	73	7.79
Ammonium	Access	Meridian	73	6.06
Nitrate	Access	Maris Otter	74	7.99
Ammonium	Access	Maris Otter	74	5.79
Nitrate	Access	Maris Otter	99	6.48
Ammonium	Access	Maris Otter	99	5.48
Nitrate	Access	Meridian	102	6.9
Ammonium	Access	Meridian	102	5.12
Nitrate	No Access	Maris Otter	14	6.45
Ammonium	No Access	Maris Otter	14	7.04
Ammonium	No Access	Meridian	16	5.5
Nitrate	No Access	Meridian	16	6.3
Ammonium	No Access	Maris Otter	25	5.89
Nitrate	No Access	Maris Otter	25	6.64
Nitrate	No Access	Meridian	27	7.07
Ammonium	No Access	Meridian	27	6.59
Ammonium	No Access	Maris Otter	43	6.82
Nitrate	No Access	Maris Otter	43	6.86
Nitrate	No Access	Meridian	48	7.34
Ammonium	No Access	Meridian	48	6.71
Ammonium	No Access	Maris Otter	55	6.99
Nitrate	No Access	Maris Otter	55	7.3
Nitrate	No Access	Meridian	60	7.82
Ammonium	No Access	Meridian	60	5.26
Ammonium	No Access	Meridian	73	4.74
Nitrate	No Access	Meridian	73	6.53
Nitrate	No Access	Maris Otter	74	5.69
Ammonium	No Access	Maris Otter	74	6.26
Ammonium	No Access	Maris Otter	99	7.73
Nitrate	No Access	Maris Otter	99	7.64
Nitrate	No Access	Meridian	102	5.94
Ammonium	No Access	Meridian	102	6.04

## Sheet: Root length colonised
plot	Nitrogen rate	Cultivar	Mean root length colonised
14	Low-N	Maris Otter	11.5
16	Low-N	Meridian	28.5
25	High-N	Maris Otter	39.5
27	High-N	Meridian	37
43	Low-N	Maris Otter	43.5
48	Low-N	Meridian	36.5
55	High-N	Maris Otter	24.5
60	High-N	Meridian	19.5
73	High-N	Meridian	29.5
74	High-N	Maris Otter	53
99	Low-N	Maris Otter	30.5
102	Low-N	Meridian	50.5

## Sheet: Extraradical hyphal length
variety	n.rate	plot	erm density
Maris Otter	Low-N	14	1.84608
Maris Otter	Low-N	14	3.07143
Maris Otter	Low-N	43	4.07142
Maris Otter	Low-N	43	0.187793
Maris Otter	Low-N	99	3.98342
Maris Otter	Low-N	99	2.81145
Maris Otter	High-N	25	4.39631
Maris Otter	High-N	25	2.34084
Maris Otter	High-N	55	2.83048
Maris Otter	High-N	55	4.24382
Maris Otter	High-N	74	0.104179
Maris Otter	High-N	74	0.575541
Meridian	High-N	27	2.53403
Meridian	High-N	27	4.39683
Meridian	High-N	60	3.10141
Meridian	High-N	60	0.779203
Meridian	High-N	73	2.00897
Meridian	High-N	73	1.1907
Meridian	Low-N	102	0.340068
Meridian	Low-N	102	4.06633
Meridian	Low-N	48	4.45149
Meridian	Low-N	48	3.00792
Meridian	Low-N	16	3.12691
Meridian	Low-N	16	0.361884

## Sheet: 15N calculator + datasheet
			Sample	Absolute Ratio	Delta 15N	Atom% 15N	Atom percent excess	% N	Sample Mass	15N in sample (mg)	15N in sample (mg/g)	Plant tissue mass (g)	Plant tissue Mass (mg)	15N in whole tissue (mg)	15n in AG DW (ug)	percent patch acquisition
			1 SHOOTS A	0.0036764	281.741	0.467778	0.103778	0.704988	3.52	2.57531e-05	0.0257531		5637	0.0412415
n.source	access	variety	plot	absolute.ratio	delta.air	atom.percent.15n	atom.percent.excess	percent.n	irms.sample.mass	15n.sample.mg		ag.dw.g	ag.dw.mg	15n.content.agdw.mg	15n.content.agdw.ug	patch.acq.percent
Nitrate	Access	Maris Otter	14	0.0036764	3.25	0.366143	0.00214264	0.93	4.34	1.99266e-07	0.000199266	6.47	6470	0.00128961	1.28961	0.188807
Ammonium	Access	Maris Otter	14	0.0036764	3.72	0.366314	0.00231417	0.79	3.09	9.36531e-06	0.00936531	6.65	6650	0.00121588	1.21588	0.178012
Nitrate	Access	Meridian	16	0.0036764	4.96	0.366767	0.00276671	0.88	3.91	8.2546e-06	0.0082546	5.6	5600	0.00136515	1.36515	0.199866
Ammonium	Access	Meridian	16	0.0036764	12.4	0.369482	0.00548195	0.68	3.81	6.59443e-06	0.00659443	5.51	5510	0.0020568	2.0568	0.301128
Ammonium	Access	Maris Otter	25	0.0036764	6.3	0.367256	0.00325574	1.32	4.46	1.08695e-05	0.0108695	7.2	7200	0.00309495	3.09495	0.453118
Nitrate	Access	Maris Otter	25	0.0036764	7.02	0.367519	0.00351851	1.66	4.82	1.26573e-05	0.0126573	6.26	6260	0.00365676	3.65676	0.535371
Ammonium	Access	Meridian	27	0.0036764	4.85	0.366727	0.00272656	1.36	3.24	1.53935e-05	0.0153935	7.13	7130	0.00264553	2.64553	0.387321
Nitrate	Access	Meridian	27	0.0036764	38.37	0.37896	0.0149597	1.35	2.39	2.14057e-05	0.0214057	6.79	6790	0.0137298	13.7298	2.01012
Nitrate	Access	Maris Otter	43	0.0036764	4.44	0.366577	0.00257693	1.07	5.77	6.79787e-06	0.00679787	6.57	6570	0.00181211	1.81211	0.265304
Ammonium	Access	Maris Otter	43	0.0036764	5.58	0.366993	0.00299298	1.19	3.38	1.29208e-05	0.0129208	6.59	6590	0.00234847	2.34847	0.343831
Ammonium	Access	Meridian	48	0.0036764	3.98	0.366409	0.00240905	0.83	2.67	1.13902e-05	0.0113902	5.66	5660	0.00113173	1.13173	0.165691
Nitrate	Access	Meridian	48	0.0036764	4.21	0.366493	0.00249299	1.16	2.99	1.42185e-05	0.0142185	7.01	7010	0.00202584	2.02584	0.296594
Nitrate	Access	Maris Otter	55	0.0036764	8.36	0.368008	0.00400754	1.59	3.97	1.47388e-05	0.0147388	6.38	6380	0.00406724	4.06724	0.595468
Ammonium	Access	Maris Otter	55	0.0036764	3.23	0.366135	0.00213534	0.83	4.21	7.21835e-06	0.00721835	6.49	6490	0.00115063	1.15063	0.16846
Ammonium	Access	Meridian	60	0.0036764	6.11	0.367186	0.0031864	1.87	3.77	1.82132e-05	0.0182132	7.73	7730	0.00460836	4.60836	0.674691
Nitrate	Access	Meridian	60	0.0036764	21.82	0.37292	0.00891979	1.45	4.55	1.18843e-05	0.0118843	5.75	5750	0.00743843	7.43843	1.08903
Nitrate	Access	Meridian	73	0.0036764	25.41	0.37423	0.01023	1.51	2.9	1.94858e-05	0.0194858	7.79	7790	0.0120362	12.0362	1.76217
Ammonium	Access	Meridian	73	0.0036764	18.73	0.371792	0.00779209	1.12	3.39	1.22834e-05	0.0122834	6.06	6060	0.00528777	5.28777	0.774162
Nitrate	Access	Maris Otter	74	0.0036764	19.36	0.372022	0.00802201	1.64	2.02	3.02038e-05	0.0302038	7.99	7990	0.0105059	10.5059	1.53813
Ammonium	Access	Maris Otter	74	0.0036764	6.08	0.367175	0.00317545	1.46	4.4	1.21835e-05	0.0121835	5.79	5790	0.00268221	2.68221	0.392691
Nitrate	Access	Maris Otter	99	0.0036764	10.62	0.368832	0.00483233	0.92	3.11	1.09108e-05	0.0109108	6.48	6480	0.0028812	2.8812	0.421825
Ammonium	Access	Maris Otter	99	0.0036764	10.19	0.368675	0.0046754	1.1	5.07	7.99887e-06	0.00799887	5.48	5480	0.00281885	2.81885	0.412696
Nitrate	Access	Meridian	102	0.0036764	15.06	0.370453	0.00645272	1.27	2.22	2.11926e-05	0.0211926	6.9	6900	0.00565665	5.65665	0.828167
Ammonium	Access	Meridian	102	0.0036764	4.5	0.366599	0.00259883	1.12	2.74	1.49851e-05	0.0149851	5.12	5120	0.00149056	1.49056	0.218227
Nitrate	No Access	Maris Otter	14	0.0036764	4.99	0.366778	0.00277766	0.89	3.59	9.09282e-06	0.00909282	6.45	6450	0.00159427	1.59427	0.23341
Ammonium	No Access	Maris Otter	14	0.0036764	2.62	0.365913	0.00191272	0.67	2.12	1.15642e-05	0.0115642	7.04	7040	0.000901936	0.901936	0.132049
Ammonium	No Access	Meridian	16	0.0036764	3.55	0.366252	0.00225213	0.76	2.88	9.66499e-06	0.00966499	5.5	5500	0.000940995	0.940995	0.137767
Nitrate	No Access	Meridian	16	0.0036764	4.66	0.366657	0.00265722	1.04	3.91	9.75252e-06	0.00975252	6.3	6300	0.00174156	1.74156	0.254975
Ammonium	No Access	Maris Otter	25	0.0036764	6.02	0.367154	0.00315356	1.27	3.37	1.38364e-05	0.0138364	5.89	5890	0.0023571	2.3571	0.345093
Nitrate	No Access	Maris Otter	25	0.0036764	5.2	0.366854	0.0028543	1.42	4.4	1.18394e-05	0.0118394	6.64	6640	0.00268964	2.68964	0.393779
Nitrate	No Access	Meridian	27	0.0036764	5.1	0.366818	0.0028178	1.24	2.1	2.16597e-05	0.0216597	7.07	7070	0.00247185	2.47185	0.361893
Ammonium	No Access	Meridian	27	0.0036764	4.45	0.366581	0.00258058	1.34	2.01	2.44387e-05	0.0244387	6.59	6590	0.00228088	2.28088	0.333935
Ammonium	No Access	Maris Otter	43	0.0036764	5.24	0.366869	0.00286889	0.9	4.47	7.38662e-06	0.00738662	6.82	6820	0.00176212	1.76212	0.257985
Nitrate	No Access	Maris Otter	43	0.0036764	1.24	0.365409	0.00140909	1.05	3.65	1.05118e-05	0.0105118	6.86	6860	0.00101567	1.01567	0.1487
Nitrate	No Access	Meridian	48	0.0036764	3.83	0.366354	0.00235431	0.72	4.76	5.54149e-06	0.00554149	7.34	7340	0.00124353	1.24353	0.18206
Ammonium	No Access	Meridian	48	0.0036764	5.87	0.367099	0.00309881	1.22	3.05	1.4684e-05	0.014684	6.71	6710	0.0025363	2.5363	0.371329
Ammonium	No Access	Maris Otter	55	0.0036764	3.53	0.366245	0.00224483	1.92	4.2	1.67426e-05	0.0167426	6.99	6990	0.00301584	3.01584	0.441537
Nitrate	No Access	Maris Otter	55	0.0036764	3.44	0.366212	0.00221198	1.66	3.79	1.60399e-05	0.0160399	7.3	7300	0.0026765	2.6765	0.391855
Nitrate	No Access	Meridian	60	0.0036764	3.32	0.366168	0.00216819	1.22	4.27	1.04619e-05	0.0104619	7.82	7820	0.00206938	2.06938	0.30297
Ammonium	No Access	Meridian	60	0.0036764	4.01	0.36642	0.00242	1.49	3.55	1.53793e-05	0.0153793	5.26	5260	0.00189701	1.89701	0.277734
Ammonium	No Access	Meridian	73	0.0036764	7.11	0.367551	0.00355135	1.45	4.99	1.06803e-05	0.0106803	4.74	4740	0.00243937	2.43937	0.357138
Nitrate	No Access	Meridian	73	0.0036764	5.12	0.366825	0.0028251	1.85	4.27	1.58929e-05	0.0158929	6.53	6530	0.00341473	3.41473	0.499937
Nitrate	No Access	Maris Otter	74	0.0036764	5.68	0.367029	0.00302947	1.68	2.91	2.11893e-05	0.0211893	5.69	5690	0.00289573	2.89573	0.423952
Ammonium	No Access	Maris Otter	74	0.0036764	5.7	0.367037	0.00303677	1.25	4.46	1.02869e-05	0.0102869	6.26	6260	0.00237658	2.37658	0.347945
Ammonium	No Access	Maris Otter	99	0.0036764	4.31	0.366529	0.00252949	0.79	5.07	5.71121e-06	0.00571121	7.73	7730	0.001545	1.545	0.226198
Nitrate	No Access	Maris Otter	99	0.0036764	7.61	0.367734	0.00373383	0.86	5.06	6.25002e-06	0.00625002	7.64	7640	0.00245443	2.45443	0.359343
Nitrate	No Access	Meridian	102	0.0036764	2.08	0.365716	0.00171565	0.9	2.72	1.21009e-05	0.0121009	5.94	5940	0.000917185	0.917185	0.134281
Ammonium	No Access	Meridian	102	0.0036764	3.58	0.366263	0.00226307	0.9	5	6.59274e-06	0.00659274	6.04	6040	0.00123	1.23	0.18008

## Sheet: Excess 15N mg
n.source	access	variety	n.rate	n.treatment	plot	excess.15N.ug	lg.excess.15n.ug
Ammonium	Access	Maris Otter	High-N	High-N Ammonium	25	0.511774	0.803579
Ammonium	Access	Maris Otter	High-N	High-N Ammonium	55	-1.43254	-0.670936
Ammonium	Access	Maris Otter	High-N	High-N Ammonium	74	0.0990337	0.703858
Nitrate	Access	Maris Otter	High-N	High-N Nitrate	25	0.902805	0.880719
Nitrate	Access	Maris Otter	High-N	High-N Nitrate	55	1.31329	0.949214
Nitrate	Access	Maris Otter	High-N	High-N Nitrate	74	7.75197	1.46623
Ammonium	Access	Maris Otter	Low-N	Low-N Ammonium	14	-0.187137	0.618219
Ammonium	Access	Maris Otter	Low-N	Low-N Ammonium	43	0.945455	0.88836
Ammonium	Access	Maris Otter	Low-N	Low-N Ammonium	99	1.41583	0.964762
Nitrate	Access	Maris Otter	Low-N	Low-N Nitrate	14	-0.398512	0.54198
Nitrate	Access	Maris Otter	Low-N	Low-N Nitrate	43	0.123986	0.710582
Nitrate	Access	Maris Otter	Low-N	Low-N Nitrate	99	1.19308	0.930249
Ammonium	Access	Meridian	High-N	High-N Ammonium	27	0.439769	0.78775
Ammonium	Access	Meridian	High-N	High-N Ammonium	60	2.4026	1.09135
Ammonium	Access	Meridian	High-N	High-N Ammonium	73	3.08202	1.16106
Nitrate	Access	Meridian	High-N	High-N Nitrate	27	11.0778	1.59961
Nitrate	Access	Meridian	High-N	High-N Nitrate	60	4.78644	1.2984
Nitrate	Access	Meridian	High-N	High-N Nitrate	73	9.3842	1.5368
Ammonium	Access	Meridian	Low-N	Low-N Ammonium	16	0.487703	0.798352
Ammonium	Access	Meridian	Low-N	Low-N Ammonium	48	-0.437373	0.526381
Ammonium	Access	Meridian	Low-N	Low-N Ammonium	102	-0.0785347	0.652736
Nitrate	Access	Meridian	Low-N	Low-N Nitrate	16	0.0643883	0.694345
Nitrate	Access	Meridian	Low-N	Low-N Nitrate	48	0.725076	0.847345
Nitrate	Access	Meridian	Low-N	Low-N Nitrate	102	4.35589	1.26759

## Sheet: Precipitation
May						June						July
DATE	09-09 PRCP	09-21 PRCP	21-09 PRCP	total precipitation (mm)		DATE	09-09 PRCP	09-21 PRCP	21-09 PRCP	total precipitation (mm)		DATE	09-09 PRCP	09-21 PRCP	21-09 PRCP	total precipitation (mm)
2015-05-01	0	0	0	0		2015-06-01	18.8	5.8	13	37.6		2015-09-01	10.8	10.8	0	21.6
2015-05-02	11.4	0	11.4	22.8		2015-06-02	1.2	1.2	0	2.4		2015-09-02	10.6	9.8	0.8	21.2
2015-05-03	11.2	10.8	0.4	22.4		2015-06-03	0	0	0	0		2015-09-03	1	0.2	0.8	2
2015-05-04	11.6	0	11.6	23.2		2015-06-04	0.8	0	0.8	1.6		2015-09-04	0.6	0.4	0.2	1.2
2015-05-05	1.6	1.6	0	3.2		2015-06-05	0	0	0	0		2015-09-05	0	0	0	0
2015-05-06	7	6.8	0.2	14		2015-06-06	0	0	0	0		2015-09-06	0	0	0	0
2015-05-07	0	0	0	0		2015-06-07	0	0	0	0		2015-09-07	0.2	0	0.2	0.4
2015-05-08	16.6	14.4	2.2	33.2		2015-06-08	4	4	0	8		2015-09-08	0	0	0	0
2015-05-09	0.2	0.2	0	0.4		2015-06-09	0	0	0	0		2015-09-09	0	0	0	0
2015-05-10	0	0	0	0		2015-06-10	0	0	0	0		2015-09-10	0.2	0.2	0	0.4
2015-05-11	0.2	0	0.2	0.4		2015-06-11	0	0	0	0		2015-09-11	4.8	0	4.8	9.6
2015-05-12	0	0	0	0		2015-06-12	13	0	13	26		2015-09-12	4.6	4.6	0	9.2
2015-05-13	0	0	0	0		2015-06-13	1	0	1	2		2015-09-13	0.2	0	0.2	0.4
2015-05-14	0	0	0	0		2015-06-14	0.4	0.4	0	0.8		2015-09-14	17	6.6	10.4	34
2015-05-15	0	0	0	0		2015-06-15	0	0	0	0		2015-09-15	5.8	5.8	0	11.6
2015-05-16	0	0	0	0		2015-06-16	0	0	0	0		2015-09-16	0	0	0	0
2015-05-17	5.2	0.2	5	10.4		2015-06-17	0.2	0.2	0	0.4		2015-09-17	0	0	0	0
2015-05-18	1.6	1.4	0.2	3.2		2015-06-18	0	0	0	0		2015-09-18	0	0	0	0
2015-05-19	7.6	7.6	0	15.2		2015-06-19	0.2	0	0.2	0.4		2015-09-19	0	0	0	0
2015-05-20	0.8	0.8	0	1.6		2015-06-20	3.6	3.6	0	7.2		2015-09-20	0	0	0	0
2015-05-21	0	0	0	0		2015-06-21	0.4	0.2	0.2	0.8		2015-09-21	3.4	3.2	0.2	6.8
2015-05-22	0	0	0	0		2015-06-22	4.2	3.8	0.4	8.4		2015-09-22	0.4	0.2	0.2	0.8
2015-05-23	0.6	0	0.6	1.2		2015-06-23	0.2	0.2	0	0.4		2015-09-23	2	0	2	4
2015-05-24	0	0	0	0		2015-06-24	0	0	0	0		2015-09-24	0	0	0	0
2015-05-25	0	0	0	0		2015-06-25	0	0	0	0		2015-09-25	0	0	0	0
2015-05-26	0	0	0	0		2015-06-26	0.2	0	0.2	0.4		2015-09-26	0	0	0	0
2015-05-27	3.4	3.2	0.2	6.8		2015-06-27	0.2	0	0.2	0.4		2015-09-27	0.2	0.2	0	0.4
2015-05-28	4.4	0.2	4.2	8.8		2015-06-28	0	0	0	0		2015-09-28	0.2	0	0.2	0.4
2015-05-29	6.8	6.6	0.2	13.6		2015-06-29	0	0	0	0		2015-09-29	0.2	0	0.2	0.4
2015-05-30	5.4	0	5.4	10.8		2015-06-30	0	0	0	0		2015-09-30	0.2	0	0.2	0.4
2015-05-31	0	0	0	0
